# Supplementary material for: Trauma-Informed Care for Intimate Partner Violence and Sexual Assault: Simulated Participant Cases for Emergency Medicine Learners
Source: MedEdPORTAL. 2025 Feb 25;21:11500. doi: 10.15766/mep_2374-8265.11500 (PMC11850505; doi:10.15766/mep_2374-8265.11500)
Supplement: Supplementary file 1 — Didactic Lecture.pptxSP Case Development Tool.docxCritical Actions Checklist.docxPre- and Postcurriculum Self-Assessments.docx [file mep_2374-8265.11500-s001.zip]

Archive with 5 entries (5 files):
- B. SP Case Development Tool.docx
- C. Critical Actions Checklist.docx
- D. Pre- and Postcurriculum Self-Assessments.docx
- A. Didactic Lecture.pptx
- _Educational Summary Report_11500.pdf
